# Supplementary material for: Transcriptome and 16S rRNA Analyses Reveal That Hypoxic Stress Affects the Antioxidant Capacity of Largemouth Bass (Micropterus salmoides), Resulting in Intestinal Tissue Damage and Structural Changes in Microflora
Source: Antioxidants (Basel). 2022 Dec 20;12(1):1. doi: 10.3390/antiox12010001 (PMC9854696; doi:10.3390/antiox12010001)
Supplement: Supplementary file 1 [file antioxidants-12-00001-s001.zip]

Archive with 1 entries (1 files):
- antioxidants-2075942-supplementary.pdf
